# Supplementary material for: New-Onset Paroxysmal Atrial Fibrillation in the Setting of Acute Pulmonary Embolism Is Associated with All-Cause Hospital Mortality in Women but Not in Men
Source: Diagnostics (Basel). 2023 May 23;13(11):1829. doi: 10.3390/diagnostics13111829 (PMC10252450; doi:10.3390/diagnostics13111829)
Supplement: Supplementary file 1 [file diagnostics-13-01829-s001.zip]

Archive with 1 entries (1 files):
- diagnostics-2311341-supplementary.pdf
